# Supplementary material for: Production, Exacerbating Effect, and EV-Mediated Transcription of Hepatic CCN2 in NASH: Implications for Diagnosis and Therapy of NASH Fibrosis
Source: Int J Mol Sci. 2023 Aug 15;24(16):12823. doi: 10.3390/ijms241612823 (PMC10454308; doi:10.3390/ijms241612823)
Supplement: Supplementary file 1 [file ijms-24-12823-s001.zip]

Archive with 1 entries (1 files):
- ijms-2386519-supplementary.pdf
